# Supplementary material for: Genome-Wide Association Studies and Runs of Homozygosity to Identify Reproduction-Related Genes in Yorkshire Pig Population
Source: Genes (Basel). 2023 Nov 27;14(12):2133. doi: 10.3390/genes14122133 (PMC10742578; doi:10.3390/genes14122133)
Supplement: Supplementary file 1 [file genes-14-02133-s001.zip]

Archive with 2 entries (2 files):
- Supplementary Figure1ú║The number and proportion of ROH on each chromosome.jpg
- Supplementary Table1ú║Descriptive statistics for reproductive traits in Yorkshire pig population.pdf
